# Supplementary material for: Exploration of Benzenesulfonamide-Bearing Imidazole Derivatives Activity in Triple-Negative Breast Cancer and Melanoma 2D and 3D Cell Cultures
Source: Pharmaceuticals (Basel). 2021 Nov 13;14(11):1158. doi: 10.3390/ph14111158 (PMC8625351; doi:10.3390/ph14111158)
Supplement: Supplementary file 1 [file pharmaceuticals-14-01158-s001.zip]

Archive with 1 entries (1 files):
- pharmaceuticals-1454421-supplementary.pdf
